# Supplementary material for: Crude Venom from Sea Anemone Macrodactyla doreensis Suppresses Glioblastoma via the p53 Pathway
Source: Mar Drugs. 2026 Feb 26;24(3):92. doi: 10.3390/md24030092 (PMC13028384; doi:10.3390/md24030092)
Supplement: Supplementary file 1 [file marinedrugs-24-00092-s001.zip › Table S1.xlsx]

## Sheet: Sheet1
	Gene	Primer sequence (5 ' - 3')	Fragment length (bp)	Annealing temperature (℃)
	RRM2	forward 5′-ACTTGGTGGAGCGATTTAGCC-3′	235	60
		reverse 5′-RRM2-A:CCATAGGTAGCCTCTTTGTCCC-3′
	CDK2	forward 5′-GCCTGATTACAAGCCAAGTTTCC-3′	99	60
		reverse 5′-ATTTGCGATAACAAGCTCCGTC-3′
	CHEK1	forward 5′-TGTAGATATGAAGCGTGCCGTAG-3′	257	60
		reverse 5′-CAATACCATGCAGATAAACCACC-3′
	Table S1. Primer sequences, fragment lengths, and annealing temperatures for RRM2, CDK2, and CHEK1.
