# Supplementary material for: Crude Venom from Sea Anemone Macrodactyla doreensis Suppresses Glioblastoma via the p53 Pathway
Source: Mar Drugs. 2026 Feb 26;24(3):92. doi: 10.3390/md24030092 (PMC13028384; doi:10.3390/md24030092)
Supplement: Supplementary file 1 [file marinedrugs-24-00092-s001.zip › Table S2.xlsx]

## Sheet: Sheet1
Target protein	Peptide	Total Hydrogen Bonds	Total Salt Bridges	Ligand Contact Surface Area	Receptor Contact Surface Area
CDK2	MD-256	No	No	No	No
	MD-257	8	0	536.56	542.72
	MD-258	18	2	647.19	664.23
	MD-311	13	1	607.66	233.78
	MD-312	6	0	404.87	407.96
	MD-319	22	0	775.30	751.58
	MD-321	14	1	536.06	550.25
	MD-322	19	1	777.79	755.76
	MD-363	8	0	493.52	471.39
	MD-368	13	0	614.81	582.89
	MD-370	12	0	647.70	668.32
	MD-374	10	0	492.78	487.78
	MD-381	12	2	585.10	588.58
	MD-384	13	3	513.37	519.51
	MD-428	10	0	378.08	394.94
	MD-429	13	0	575.37	587.62
CHEK1	MD-256	No	No	No	No
	MD-257	14	0	626.12	638.64
	MD-258	10	0	575.12	569.14
	MD-311	21	0	659.18	648.32
	MD-312	20	0	529.03	540.43
	MD-319	8	4	515.10	499.81
	MD-321	12	3	687.46	663.73
	MD-322	16	3	636.42	632.96
	MD-363	10	0	431.11	418.88
	MD-368	15	0	651.47	637.51
	MD-370	13	1	609.96	619.05
	MD-374	13	0	435.97	422.13
	MD-381	14	0	643.39	664.47
	MD-384	5	0	440.97	444.14
	MD-428	7	1	533.15	537.86
	MD-429	19	0	913.55	932.87
RRM2	MD-256	No	No	No	No
	MD-257	9	0	383.77	379.14
	MD-258	16	0	529.78	533.82
	MD-311	13	0	574.97	576.57
	MD-312	11	0	635.84	631.30
	MD-319	11	0	636.67	626.43
	MD-321	11	0	540.88	542.81
	MD-322	9	0	365.03	356.74
	MD-363	9	0	359.86	353.35
	MD-368	10	0	437.56	428.45
	MD-370	11	0	539.37	529.85
	MD-374	18	0	536.80	529.15
	MD-381	16	1	867.44	852.98
	MD-384	13	0	411.98	415.24
	MD-428	10	0	389.25	384.90
	MD-429	10	0	362.02	356.68
Molecular docking parameters of representative peptides from the sea anemone M. doreensis with the target proteins CDK2, CHEK1, and RRM2, including the total number of hydrogen bonds, total salt bridges, ligand contact surface area, and receptor contact surface area.
